# Supplementary material for: Population Genomics Reveals Distinct Lineage of the Asian Soybean Rust Fungus Phakopsora pachyrhizi in the United States of America Unrelated to Brazilian Populations
Source: Mol Plant Pathol. 2025 Aug 7;26(8):e70135. doi: 10.1111/mpp.70135 (PMC12330935; doi:10.1111/mpp.70135)
Supplement: Supplementary file 8 — Table S1: Information regarding the samples used for the exome‐capture. [file MPP-26-e70135-s003.xlsx]

## Sheet: Table S1
Table S1. Information regarding the samples used for the exome-capture.
Sample_id	States	Country	Region	Year	Plant Host	Isolate/Sample References	Mt_haplotype	Population (nuclear genome; STRUCTURE membership)
AL07_2	Alabama	USA	North America	2007	Soybean	Twizeyimana et al. 2012	III	US
AR08_19	Arkansas	USA	North America	2008	Soybean	Twizeyimana et al. 2012	III	US
AR08_20	Arkansas	USA	North America	2008	Soybean	Twizeyimana et al. 2012	III	US
AR08_21	Arkansas	USA	North America	2008	Soybean	Twizeyimana et al. 2012	III	US
Arg_1	-	Argentina	South America	-	Soybean	our study	I	SA_AF_JP2
AUS1	-	Australia	Oceania	2015	Soybean	our study	IV	AU
BRZ1	Rio Grande do Sul	Brazil	South America	2016	Soybean	our study	II	SA_AF_JP2
BRZ2	Paraná	Brazil	South America	2016	Soybean	our study	II	SA_AF_JP2
BZ16_1	Paraná	Brazil	South America	2016	Soybean	our study	II	SA_AF_JP2
Bz16_2	Rio Grande do Sul	Brazil	South America	2016	Soybean	our study	II	SA_AF_JP2
Bz16_3	Rio Grande do Sul	Brazil	South America	2016	Soybean	our study	II	SA_AF_JP2
Bz16_4	-	Brazil	South America	2016	Soybean	our study	II	SA_AF_JP2
Bz16_5	-	Brazil	South America	2016	Soybean	our study	II	SA_AF_JP2
Bz16_7	-	Brazil	South America	2016	Soybean	our study	II	SA_AF_JP2
Bz16_8	-	Brazil	South America	2016	Soybean	our study	II	SA_AF_JP2
Bz16_9	-	Brazil	South America	2016	Soybean	our study	II	SA_AF_JP2
Bz18_6	-	Brazil	South America	2016	Soybean	our study	II	SA_AF_JP2
ET16_1	-	Ethiopia	Africa	2016	Soybean	our study	I	SA_AF_JP2
FL01_07	Florida	USA	North America	2007	Soybean	our study	III	US
FL01_12	Florida	USA	North America	2007	Kudzu	our study	III	US
FL07_13	Florida	USA	North America	2007	Kudzu	Twizeyimana et al. 2012	III	US
FL07_8	Florida	USA	North America	2007	Kudzu	Twizeyimana et al. 2012	III	US
GA08_1	Georgia	USA	North America	2008	Kudzu	Twizeyimana et al. 2012	III	US
GA08_2	Georgia	USA	North America	2008	Kudzu	Twizeyimana et al. 2012	III	US
IA07_1	Iowa	USA	North America	2007	Soybean	our study	III	US
IL08_5	Illinois	USA	North America	2008	Soybean	Twizeyimana et al. 2012	III	US
K1_2	Ibaraki	Japan	Asia	2007	Kudzu	Yamaoka et al., (2014)	IV	JP1
Mal15_1	-	Malawi	Africa	2015	Soybean	our study	I	SA_AF_JP2
Mal15_2	-	Malawi	Africa	2015	Soybean	our study	I	SA_AF_JP2
Mal16_1	-	Malawi	Africa	2016	Soybean	our study	I	SA_AF_JP2
MS07_2	Mississippi	USA	North America	2007	Soybean	our study	III	US
MT011	Rio Grande do Sul	Brazil	South America	2015	Soybean	our study	II	SA_AF_JP2
MT014	Mato Grosso	Brazil	South America	2015	Soybean	our study	II	SA_AF_JP2
MT02	Mato Grosso	Brazil	South America	2015	Soybean	our study	II	SA_AF_JP2
MT04	Mato Grosso	Brazil	South America	2015	Soybean	our study	II	SA_AF_JP2
MT07	Mato Grosso	Brazil	South America	2015	Soybean	our study	II	SA_AF_JP2
NC07_1	North Carolina	USA	North America	2007	Soybean	Twizeyimana et al. 2012	III	US
OK07_1	Oklahoma	USA	North America	2007	Soybean	Twizeyimana et al. 2012	III	US
PR010	Paraná	Brazil	South America	2015	Soybean	our study	II	SA_AF_JP2
PR04	Paraná	Brazil	South America	2015	Soybean	our study	II	SA_AF_JP2
PR08	Paraná	Brazil	South America	2015	Soybean	our study	II	SA_AF_JP2
RS06	Rio Grande do Sul	Brazil	South America	2015	Soybean	our study	II	SA_AF_JP2
RS07	Rio Grande do Sul	Brazil	South America	2015	Soybean	our study	II	SA_AF_JP2
RS08	Rio Grande do Sul	Brazil	South America	2015	Soybean	our study	II	SA_AF_JP2
RS16	Rio Grande do Sul	Brazil	South America	2015	Soybean	our study	II	SA_AF_JP2
RS18	Rio Grande do Sul	Brazil	South America	2015	Soybean	our study	II	SA_AF_JP2
RS19	Rio Grande do Sul	Brazil	South America	2015	Soybean	our study	II	SA_AF_JP2
T1_4	Ibaraki	Japan	Asia	2007	Soybean	Yamaoka et al., (2014)	I	SA_AF_JP2
TX07_11	Texas	USA	North America	2007	Soybean	our study	III	US
TX07_4	Texas	USA	North America	2007	Soybean	our study	III	US
TX07_5	Texas	USA	North America	2007	Soybean	our study	III	US
TX07_6	Texas	USA	North America	2007	Soybean	Twizeyimana et al. 2012	III	US
Tz15_1	-	Tanzania	Africa	2015	Soybean	our study	I	SA_AF_JP2
TZ15_10	-	Tanzania	Africa	2015	Soybean	our study	I	SA_AF_JP2
Tz15_2	-	Tanzania	Africa	2015	Soybean	our study	I	SA_AF_JP2
Tz15_4	-	Tanzania	Africa	2015	Soybean	our study	I	SA_AF_JP2
Tz15_5	-	Tanzania	Africa	2015	Soybean	our study	I	SA_AF_JP2
Tz15_6	-	Tanzania	Africa	2015	Soybean	our study	I	SA_AF_JP2
Tz15_7	-	Tanzania	Africa	2015	Soybean	our study	I	SA_AF_JP2
Tz15_8	-	Tanzania	Africa	2015	Soybean	our study	I	SA_AF_JP2
Tz15_9	-	Tanzania	Africa	2015	Soybean	our study	I	SA_AF_JP2
Tz16__2	-	Tanzania	Africa	2016	Soybean	our study	I	SA_AF_JP2
Tz16__3	-	Tanzania	Africa	2016	Soybean	our study	I	SA_AF_JP2
Tz16_4	-	Tanzania	Africa	2016	Soybean	our study	I	SA_AF_JP2
Tz16_7	-	Tanzania	Africa	2016	Soybean	our study	I	SA_AF_JP2
Tz16_8	-	Tanzania	Africa	2016	Soybean	our study	II	SA_AF_JP2
Tz16_9	-	Tanzania	Africa	2016	Soybean	our study	I	SA_AF_JP2
UFV02	Minas Gerais	Brazil	South America	2006	Soybean	Kawashima et al., (2016)	I	SA_AF_JP2
UG15_1	-	Uganda	Africa	2015	Soybean	our study	I	SA_AF_JP2
UG15_2	-	Uganda	Africa	2015	Soybean	our study	I	SA_AF_JP2
UG15_3	-	Uganda	Africa	2015	Soybean	our study	I	SA_AF_JP2
UG15_4	-	Uganda	Africa	2015	Soybean	our study	I	SA_AF_JP2
UG15_5	-	Uganda	Africa	2015	Soybean	our study	I	SA_AF_JP2
UG15_6	-	Uganda	Africa	2015	Soybean	our study	I	SA_AF_JP2
UG15_9	-	Uganda	Africa	2015	Soybean	our study	I	SA_AF_JP2
UG16_1	-	Uganda	Africa	2016	Soybean	our study	I	SA_AF_JP2
UG16_2	-	Uganda	Africa	2016	Soybean	our study	I	SA_AF_JP2
UG16_3	-	Uganda	Africa	2016	Soybean	our study	I	SA_AF_JP2
UG16_4	-	Uganda	Africa	2016	Soybean	our study	I	SA_AF_JP2
UG16_5	-	Uganda	Africa	2016	Soybean	our study	I	SA_AF_JP2
UG16_6	-	Uganda	Africa	2016	Soybean	our study	I	SA_AF_JP2
UG16_7	-	Uganda	Africa	2016	Soybean	our study	I	SA_AF_JP2
UG16_8	-	Uganda	Africa	2016	Soybean	our study	I	SA_AF_JP2
UG16_9	-	Uganda	Africa	2016	Soybean	our study	I	SA_AF_JP2
W82	-	-	-	-	-	-	-	-
