# Supplementary material for: Population Genomics Reveals Distinct Lineage of the Asian Soybean Rust Fungus Phakopsora pachyrhizi in the United States of America Unrelated to Brazilian Populations
Source: Mol Plant Pathol. 2025 Aug 7;26(8):e70135. doi: 10.1111/mpp.70135 (PMC12330935; doi:10.1111/mpp.70135)
Supplement: Supplementary file 9 — Table S2: Linkage disequilibrium metrics calculated for the full dataset and sub‐populations. [file MPP-26-e70135-s009.xlsx]

## Sheet: Table S2
Table S2. Linkage disequilibrium metrics calculated for the full dataset and sub-populations
Dataset	SNPs (number)	max LD	min LD	LD50¹ (Kb)	LD50² (Kb)
Full-Set	22732	0.5789	0.131	113.5	281.5
South America	4397	0.3396	0.023	102.5	187.5
Africa	5320	0.3635	0.0254	193.5	56.5
USA; Australia; Japan	28137	0.4128	0.1605	228.5	253.5
Max LD maximum LD calculated.
Min LD minimum LD calculated.
LD50¹ is the physical distance in basepairs of the LD value halfway between the maximum and zero
LD50² is the physical distance in basepairs of the LD value halfway between max LD and min LD
