# Supplementary material for: Population Genomics Reveals Distinct Lineage of the Asian Soybean Rust Fungus Phakopsora pachyrhizi in the United States of America Unrelated to Brazilian Populations
Source: Mol Plant Pathol. 2025 Aug 7;26(8):e70135. doi: 10.1111/mpp.70135 (PMC12330935; doi:10.1111/mpp.70135)
Supplement: Supplementary file 10 — Table S3: Synonymous mutations converted to the SNP markers sequences and KASP assay sequences. [file MPP-26-e70135-s010.xlsx]

## Sheet: Table S3
Table S3. Synonymous mutations converted to the SNP markers sequences and KASP assay sequences.
Marker	Template (fasta - mt-genome Taiwan-72-1)	SNP_position	strand	product_size	quality	SNP_primer_1_name	SNP_primer_1_sequence	SNP_primer_2_name	SNP_primer_2_sequence	reverse_primer_1_name	reverse_primer_1_sequence
SNP2_Mut_cob2-1_150_F	ATCACAAGGCTCTATCAGAGATCTCTTGTATCAAGAGTGATAGAGTACAGGGTCATGTATTGGGGGCTAGTTAATACTGTTTATAACGTCTTCTTTAAGTCATTTTTAGAAAGAGGGAGAAGATAGTAATAATCTCTTAGACCCAGAAAGRTATAATAATTAATCTTAGATCTAGGTACAATACTATGATTGGGAGCTAGGCAACAGTAATTACGAATCTGATAAGTGCGATTCCCTGAATTGGAGGGGATCTAGTAGAATTTATTTGGGGGGGTTTCAGTGTAAGTAATGCGACTCTGAA	150	Forward	140	0	SNP2_Mut_cob2-1_150_F_s1	GAAGGTCGGAGTCAACGGATTATCTCTTAGACCCAGAAAGA	SNP2_Mut_cob2-1_150_F_s2	GAAGGTGACCAAGTTCATGCTATCTCTTAGACCCAGAAAGG	SNP2_Mut_cob2-1_150_F_r1	ACTGTTGCCTAGCTCCCA
SNP2_Mut_cob2-1_150_R	ATCACAAGGCTCTATCAGAGATCTCTTGTATCAAGAGTGATAGAGTACAGGGTCATGTATTGGGGGCTAGTTAATACTGTTTATAACGTCTTCTTTAAGTCATTTTTAGAAAGAGGGAGAAGATAGTAATAATCTCTTAGACCCAGAAAGRTATAATAATTAATCTTAGATCTAGGTACAATACTATGATTGGGAGCTAGGCAACAGTAATTACGAATCTGATAAGTGCGATTCCCTGAATTGGAGGGGATCTAGTAGAATTTATTTGGGGGGGTTTCAGTGTAAGTAATGCGACTCTGAA	150	Reverse	140	0	SNP2_Mut_cob2-1_150_R_s1	GAAGGTCGGAGTCAACGGATTTCTAAGATTAATTATTATAC	SNP2_Mut_cob2-1_150_R_s2	GAAGGTGACCAAGTTCATGCTTCTAAGATTAATTATTATAT	SNP2_Mut_cob2-1_150_R_r1	GGTCATGTATTGGGGGCTAGT
SNP2_Mut_cob2-2_150_F	TCTAGTAGAATTTATTTGGGGGGGTTTCAGTGTAAGTAATGCGACTCTGAATAGATTTTTTAGTATTCATTTTGTACTACCGTTCATTATAGCGGCACTAGCGGCGATACATCTACTAACTCTACATGAGCATGGTTCAAGTAATCCACTRGGTGTAACAGGGAATGCGGACCGGCTACCGATAGCACCATATTTTATTTTCAAGGATCTAGTAACTATTTTTATATTCTTTCTAGTTCTAGCAATATTTGTAATGTATGCACCGAATCTAATAGGTCATTCAGACAATTATATTCCAGCG	150	Forward	94	0	SNP2_Mut_cob2-2_150_F_s1	GAAGGTCGGAGTCAACGGATTATGGTTCAAGTAATCCACTA	SNP2_Mut_cob2-2_150_F_s2	GAAGGTGACCAAGTTCATGCTATGGTTCAAGTAATCCACTG	SNP2_Mut_cob2-2_150_F_r1	CGGTCCGCATTCCCTGTT
SNP2_Mut_cob2-2_150_R	TCTAGTAGAATTTATTTGGGGGGGTTTCAGTGTAAGTAATGCGACTCTGAATAGATTTTTTAGTATTCATTTTGTACTACCGTTCATTATAGCGGCACTAGCGGCGATACATCTACTAACTCTACATGAGCATGGTTCAAGTAATCCACTRGGTGTAACAGGGAATGCGGACCGGCTACCGATAGCACCATATTTTATTTTCAAGGATCTAGTAACTATTTTTATATTCTTTCTAGTTCTAGCAATATTTGTAATGTATGCACCGAATCTAATAGGTCATTCAGACAATTATATTCCAGCG	150	Reverse	94	0	SNP2_Mut_cob2-2_150_R_s1	GAAGGTCGGAGTCAACGGATTCCGCATTCCCTGTTACACCC	SNP2_Mut_cob2-2_150_R_s2	GAAGGTGACCAAGTTCATGCTCCGCATTCCCTGTTACACCT	SNP2_Mut_cob2-2_150_R_r1	GGCACTAGCGGCGATACA
