# Supplementary material for: Population Genomics Reveals Distinct Lineage of the Asian Soybean Rust Fungus Phakopsora pachyrhizi in the United States of America Unrelated to Brazilian Populations
Source: Mol Plant Pathol. 2025 Aug 7;26(8):e70135. doi: 10.1111/mpp.70135 (PMC12330935; doi:10.1111/mpp.70135)
Supplement: Supplementary file 11 — Table S4: Genotyping results from the KASP assay COB2_2 in the new set of samples from USA and Japan. [file MPP-26-e70135-s002.xlsx]

## Sheet: Table S4
Table S4. Genotyping results from the KASP assay COB2_2 in the new set of samples from US and Japan
ID-Extraction	ID	Isolate Origin	Location	GPS	Year (Collection)	Plant Host	COB2_2
1	USA	USA	Louisianna (State)		2017	Soybean	AA
2	USA	USA	Louisianna (State)		2017	Soybean	AA
3	USA	USA	Louisianna (State)		2017	Soybean	AA
4	USA	USA	Louisianna (State)		2017	Soybean	AA
5	USA	USA	Louisianna (State)		2017	Soybean	AA
6	USA	USA	Louisianna (State)		2017	Soybean	AA
7	USA	USA	Louisianna (State)		2017	Soybean	AA
8	USA	USA	Louisianna (State)		2017	Soybean	AA
9	USA	USA	Louisianna (State)		2017	Soybean	AA
10	USA	USA	Louisianna (State)		2017	Soybean	AA
11	USA	USA	Louisianna (State)		2017	Soybean	AA
12	USA	USA	Louisianna (State)		2017	Soybean	AA
13	USA	USA	Louisianna (State)		2017	Soybean	AA
14	USA	USA	Louisianna (State)		2017	Soybean	AA
15	USA	USA	Louisianna (State)		2017	Soybean	AA
16	USA	USA	Louisianna (State)		2017	Soybean	AA
17	USA	USA	Louisianna (State)		2017	Soybean	AA
18	USA	USA	Louisianna (State)		2017	Soybean	AA
19	USA	USA	Louisianna (State)		2017	Soybean	AA
20	Puerto Rico	Puerto Rico	Isabela (City)		2015	Soybean	GG
21	Puerto Rico	Puerto Rico	Isabela (City)		2015	Soybean	GG
25	TSH-R7816	Japan	Dosojin Pass to Mt. Agakunisan, Motodo, Kasama, Ibaraki	N36° 19'07'' E140° 12'30''	2014-10-18	Kudzu - Pueraria lobata (Willd.) Ohwi	AA
26	TSH-R25440	Japan	Motoyama tunnel - Mt. Takasuzu, Irishikencyo, Hitachi, Ibaraki	N36° 55.065 E140° 16.078	2015-11-09	Kudzu - Pueraria lobata (Willd.) Ohwi	AA
27	TSH-R9936	Japan	Mt. Sashiro, Kasama, Ibaraki	N36° 22'57N 140° 15'57E	2013-11-03	Kudzu - Pueraria lobata (Willd.) Ohwi	AA
28	TSH-R11978	Japan	Mt. Sashiro, Makabechyo-Yamao, Sakuragawa, Ibaraki	N36° 16'01" E140° 08'03''	2012-11-04	Kudzu - Pueraria lobata (Willd.) Ohwi	AA
29	TSH-R9972	Japan	Hitachi Seaside Park, Hitachinaki, Ibaraki	N36° 24.201 E140° 36.128	2014-11-22	Kudzu - Pueraria lobata (Willd.) Ohwi	AA
30	TSH-R25639	Japan	Iriuda, Odawara, Kanagawa	35° 14'24N 139°07'31E	2016-10-09	Kudzu - Pueraria lobata (Willd.) Ohwi	AA
31	TSH-R7795	Japan	Mt. Kabasan, Makabechyo-Nagaoka, Sakuragawa, Ibaraki	N36° 16.539 E140° 07.432	2014-11-15	Kudzu - Pueraria lobata (Willd.) Ohwi	AA
32	TSH-R7891	Japan	Mt. Gozenyama, Shirosato-machi, Higashiibaraki-gun, Ibaraki	N36° 32.701 E140° 20.251	2014-11-08	Kudzu - Pueraria lobata (Willd.) Ohwi	AA
33	TSH-R7889	Japan	Mt. Gozenyama, Shirosato-machi, Higashiibaraki-gun, Ibaraki	N36° 32.300 E140° 18.858	2014-11-08	Kudzu - Pueraria lobata (Willd.) Ohwi	AA
34	TSH-R9987	Japan	Mt. Kabasan, Makabechyo-Nagaoka, Sakuragawa, Ibaraki	N36° 17.655 E140° 07.690	2014-11-15	Kudzu - Pueraria lobata (Willd.) Ohwi	AA
35	TSH-R17742	Japan	-	-	-	-	AA
36	TSH-R17740	Japan	-	-	-	-	AA
37	TSH-R25028	Japan	-	-	-	-	GG
38	TSH-R24846	Japan	-	-	-	-	AA
39	TSH-R17741	Japan	-	-	-	-	AA
40	TSH-R7850	Japan	Mt. Sashiro, Kasama, Ibaraki	N36° 22.965 E140° 15.954	2014-10-26	Kudzu - Pueraria lobata (Willd.) Ohwi	AA
41	TSH-R7839	Japan	Mt. Butchozan, Kataniwa, Kasama, Ibaraki	N36° 24.168 E140° 12.402	2014-10-18	Kudzu - Pueraria lobata (Willd.) Ohwi	AA
42	TSH-R25377	Japan	Kameyachi moor, Ogawa, Sekimoto-chyo, Kitaibaraki, Ibaraki	36° 53'36N 140° 36'18E	2014-10-12	Kudzu - Pueraria lobata (Willd.) Ohwi	AA
43	TSH-R11997	Japan	Monument "The Herald of Freedom" Makabechyo-Nagaoka, Sakuragawa, Ibaraki	N36° 17'38" E140° 08'58"	2012-11-04	Kudzu - Pueraria lobata (Willd.) Ohwi	AA
44	TSH-R25469	Japan	Motoyama tunnel - Mt. Takasuzu, Irishikencyo, Hitachi, Ibaraki	N36° 55.065 E140° 16.078	2016-11-23	Kudzu - Pueraria lobata (Willd.) Ohwi
45	TSH-R25461	Japan	Kokaigahama, Kawajiri-cho, Hitachi, Ibaraki	36° 39'26N 140° 42'39E?	2016-11-23	Kudzu - Pueraria lobata (Willd.) Ohwi	AA
46	TSH-	Japan	Sakurajima, Kagoshima, Kagoshima	31° 35'03N 130° 35'45E	2017-03-29	Kudzu - Pueraria lobata (Willd.) Ohwi	AA
RGD_001	UFV02	Brazil	Minas Gerais (State)			Soybean	GG
RGD_005	T1-4	Japan	Ibaraki	-	2007	Soybean	GG
RGD_023	AUS-1	Australia	-	-	-	Soybean	AA
RGD_024	K1-2	Japan	Ibaraki	-	2007	Kudzu	AA
